# Supplementary material for: The CoREST Complex Regulates Alternative Splicing by the Transcriptional Regulation of RNA Processing Genes in Melanoma Cells
Source: Cells. 2025 Oct 29;14(21):1699. doi: 10.3390/cells14211699 (PMC12607843; doi:10.3390/cells14211699)
Supplement: Supplementary file 1 [file cells-14-01699-s001.zip]

Archive with 1 entries (1 files):
- cells-3866217-supplementary.pdf
